# Supplementary material for: Assessment of Dermally Bioaccessible Elements by Sweat-Simulated Extraction: Analytical Approach and Application to Tattoo Inks
Source: Molecules. 2026 May 24;31(11):1804. doi: 10.3390/molecules31111804 (PMC13257482; doi:10.3390/molecules31111804)
Supplement: Supplementary file 1 [file molecules-31-01804-s001.zip]

Archive with 1 entries (1 files):
- molecules-4308563-supplementary.pdf
